# Supplementary material for: Trend of measles-rubella vaccination coverage and impact on measles epidemiology in the Savannah Region, Ghana; 2018–2022: A secondary data analysis
Source: Vaccine. 2024 Mar 19;42(8):1910–7. doi: 10.1016/j.vaccine.2024.02.024 (PMC11080765; doi:10.1016/j.vaccine.2024.02.024)
Supplement: Supplementary data 1 [file mmc1.csv]

Year	MR1 doses administered (% coverage)	MR2 doses administered (% coverage)	MSC (/1,000,000)	MCC (/1,000,000)
2018	3899	3220	53	0
2019	4132	3742	105	0
2020	4231	3491	77	0
2021	4119	3053	52	0
2022	4135	3386	237	144
