# Supplementary material for: Trend of measles-rubella vaccination coverage and impact on measles epidemiology in the Savannah Region, Ghana; 2018–2022: A secondary data analysis
Source: Vaccine. 2024 Mar 19;42(8):1910–7. doi: 10.1016/j.vaccine.2024.02.024 (PMC11080765; doi:10.1016/j.vaccine.2024.02.024)
Supplement: Supplementary data 2 [file mmc2.zip › doc.kml]

<?xml version="1.0" encoding="UTF-8"?>
<kml xmlns="http://www.opengis.net/kml/2.2" xmlns:gx="http://www.google.com/kml/ext/2.2" xmlns:kml="http://www.opengis.net/kml/2.2" xmlns:atom="http://www.w3.org/2005/Atom">
<Document>
	<name>Michael Rockson Adjei_GM.kmz</name>
	<StyleMap id="m_ylw-pushpin0">
		<Pair>
			<key>normal</key>
			<styleUrl>#s_ylw-pushpin1</styleUrl>
		</Pair>
		<Pair>
			<key>highlight</key>
			<styleUrl>#s_ylw-pushpin_hl3</styleUrl>
		</Pair>
	</StyleMap>
	<StyleMap id="m_ylw-pushpin7">
		<Pair>
			<key>normal</key>
			<styleUrl>#s_ylw-pushpin</styleUrl>
		</Pair>
		<Pair>
			<key>highlight</key>
			<styleUrl>#s_ylw-pushpin_hl2</styleUrl>
		</Pair>
	</StyleMap>
	<Style id="s_ylw-pushpin">
		<IconStyle>
			<scale>1.1</scale>
			<Icon>
				<href>http://maps.google.com/mapfiles/kml/paddle/red-circle.png</href>
			</Icon>
			<hotSpot x="32" y="1" xunits="pixels" yunits="pixels"/>
		</IconStyle>
		<ListStyle>
			<ItemIcon>
				<href>http://maps.google.com/mapfiles/kml/paddle/red-circle-lv.png</href>
			</ItemIcon>
		</ListStyle>
	</Style>
	<Style id="s_ylw-pushpin1">
		<IconStyle>
			<scale>1.1</scale>
			<Icon>
				<href>http://maps.google.com/mapfiles/kml/pushpin/ylw-pushpin.png</href>
			</Icon>
			<hotSpot x="20" y="2" xunits="pixels" yunits="pixels"/>
		</IconStyle>
		<LineStyle>
			<color>ff000000</color>
			<width>2</width>
		</LineStyle>
		<PolyStyle>
			<fill>0</fill>
		</PolyStyle>
	</Style>
	<Style id="s_ylw-pushpin_hl2">
		<IconStyle>
			<scale>1.3</scale>
			<Icon>
				<href>http://maps.google.com/mapfiles/kml/paddle/red-circle.png</href>
			</Icon>
			<hotSpot x="32" y="1" xunits="pixels" yunits="pixels"/>
		</IconStyle>
		<ListStyle>
			<ItemIcon>
				<href>http://maps.google.com/mapfiles/kml/paddle/red-circle-lv.png</href>
			</ItemIcon>
		</ListStyle>
	</Style>
	<Style id="s_ylw-pushpin_hl3">
		<IconStyle>
			<scale>1.3</scale>
			<Icon>
				<href>http://maps.google.com/mapfiles/kml/pushpin/ylw-pushpin.png</href>
			</Icon>
			<hotSpot x="20" y="2" xunits="pixels" yunits="pixels"/>
		</IconStyle>
		<LineStyle>
			<color>ff000000</color>
			<width>2</width>
		</LineStyle>
		<PolyStyle>
			<fill>0</fill>
		</PolyStyle>
	</Style>
	<Folder>
		<name>Michael Rockson Adjei_kmz</name>
		<open>1</open>
		<Folder>
			<name>area</name>
			<open>1</open>
			<Placemark>
				<name>Savannah region borders</name>
				<styleUrl>#m_ylw-pushpin0</styleUrl>
				<Polygon>
					<tessellate>1</tessellate>
					<outerBoundaryIs>
						<LinearRing>
							<coordinates>
								-2.732174765726833,9.617670750170351,0 -2.801276539469298,9.541493788616227,0 -2.839673955911982,9.495791908214636,0 -2.76955571618928,9.4506296639561,0 -2.699830021102155,9.450966011563498,0 -2.676118029993464,9.375275965492113,0 -2.699057528025529,9.329678688108498,0 -2.659742685763502,9.238921346885162,0 -2.728855489233619,9.155155709003525,0 -2.751803544054152,9.109533196685673,0 -2.743785851252126,9.064093812783186,0 -2.65027645265888,8.958555594772822,0 -2.595492592077082,8.814904219965662,0 -2.463733553612821,8.664186163159297,0 -2.36320358711448,8.535986751911031,0 -2.355378811469393,8.490557488976624,0 -2.285782873887698,8.369729107875573,0 -2.270260331866797,8.316764037290634,0 -2.13932818666245,8.181117071692666,0 -1.978004081363406,8.174584246363827,0 -1.893663525190393,8.243318109704658,0 -1.801569032019382,8.221107100293482,0 -1.74798527376384,8.274412632145154,0 -1.824789032043181,8.342174779217038,0 -1.878647612494204,8.425198722951057,0 -1.886578007530754,8.546296185288993,0 -1.856051047339634,8.629705365071366,0 -1.810076676401675,8.667754530030857,0 -1.717974487145995,8.630310125037628,0 -1.679788371836671,8.698542202383859,0 -1.549551481932866,8.698996284254337,0 -1.488359738212844,8.752129421352867,0 -1.388806754872807,8.752423902888548,0 -1.212703841149709,8.677264452074208,0 -1.159139983045274,8.662265397919626,0 -1.159001456084232,8.541311465581028,0 -1.243004400725813,8.442803496613202,0 -1.281116134224926,8.291342681194328,0 -1.181619945159721,8.155362303934274,0 -1.143349991934478,7.996335721493268,0 -1.082217269847987,7.996506192324183,0 -1.005827965961201,8.019419795035793,0 -1.044048956115856,8.117843107638588,0 -1.021194876542227,8.239009840434173,0 -0.898975544266436,8.239193274474225,0 -0.8607992755719363,8.284652133197266,0 -0.7691548652443403,8.337720787873282,0 -0.5400387588004996,8.178878758338165,0 -0.3415031628579945,8.171222457957395,0 -0.3185744378911592,8.254467839981519,0 -0.226934332019475,8.201367096468561,0 -0.1352585661553318,8.246657137488162,0 -0.1810570330528272,8.345114660494501,0 -0.3032799988364232,8.337699411726797,0 -0.2268758389534242,8.398140920936109,0 -0.2268429187033583,8.473768949132104,0 -0.2115161391298193,8.549344088825666,0 -0.3108434261039006,8.557009245287528,0 -0.3719435758363876,8.617518148419322,0 -0.3719159015018836,8.70064441183364,0 -0.3107495307577124,8.76860532726406,0 -0.2954270794006486,8.829026943862896,0 -0.3106902901288,8.874362174104075,0 -0.2265262769923471,8.949821520514332,0 -0.2111514492472766,9.0479989434363,0 -0.2110904549338166,9.123526515149345,0 -0.2799239846155188,9.153793152088772,0 -0.3563663079007162,9.252020421117733,0 -0.5017449995788825,9.267178610030163,0 -0.5859238156923696,9.312499668635386,0 -0.685423944853254,9.327584081675612,0 -0.7236744021603669,9.28980542301886,0 -0.8079093423205141,9.342637745563183,0 -0.9227223470417267,9.319891278636241,0 -1.02227627528546,9.334895856234315,0 -1.137159444919082,9.32720123195347,0 -1.205995705300061,9.266658310632273,0 -1.252217482539286,9.379923246727873,0 -1.275536711706867,9.515916129469392,0 -1.360104516844176,9.583818971008105,0 -1.322012366797134,9.682159671002998,0 -1.345339080004073,9.787985298045307,0 -1.245649147186807,9.818385499850956,0 -1.168978329326888,9.848732459436444,0 -1.192182264071641,9.909250252122314,0 -1.138543225893189,9.947146662931162,0 -1.246317860097262,10.03031933447093,0 -1.361851892587076,10.09836552941075,0 -1.469674830447244,10.12857550799243,0 -1.546427113602472,10.08303357939176,0 -1.623456244971564,10.09807618402137,0 -1.638590536643815,10.04501929647102,0 -1.722970319425559,9.991838099304719,0 -1.706982078642334,9.87825622006946,0 -1.737544860422918,9.840328222467226,0 -1.845171933989942,9.817394919617579,0 -1.976064875857612,9.817082100564878,0 -2.052859838965512,9.779008492179516,0 -2.099203998065382,9.794033584519916,0 -2.261300856762537,9.786056531702686,0 -2.508432701747336,9.739839401485902,0 -2.732174765726833,9.617670750170351,0 
							</coordinates>
						</LinearRing>
					</outerBoundaryIs>
				</Polygon>
			</Placemark>
		</Folder>
		<Folder>
			<name>Places</name>
			<open>1</open>
			<Placemark>
				<name>Damongo (West Gonja District)</name>
				<description>Capital of Savannah Region</description>
				<LookAt>
					<longitude>-1.023194045445009</longitude>
					<latitude>7.94652702248922</latitude>
					<altitude>0</altitude>
					<heading>-6.282740048310269e-09</heading>
					<tilt>0</tilt>
					<range>1128069.967706051</range>
					<gx:altitudeMode>relativeToSeaFloor</gx:altitudeMode>
				</LookAt>
				<styleUrl>#m_ylw-pushpin7</styleUrl>
				<Point>
					<gx:drawOrder>1</gx:drawOrder>
					<coordinates>-1.786660023474185,9.084173428621808,0</coordinates>
				</Point>
			</Placemark>
			<Placemark>
				<name>Bouna (Cote d&apos;Ivoire)</name>
				<description>Western border</description>
				<LookAt>
					<longitude>-1.023194045445009</longitude>
					<latitude>7.94652702248922</latitude>
					<altitude>0</altitude>
					<heading>-6.282740048310269e-09</heading>
					<tilt>0</tilt>
					<range>1128069.967706051</range>
					<gx:altitudeMode>relativeToSeaFloor</gx:altitudeMode>
				</LookAt>
				<styleUrl>#m_ylw-pushpin7</styleUrl>
				<Point>
					<gx:drawOrder>1</gx:drawOrder>
					<coordinates>-2.950390057832275,9.278601079894109,0</coordinates>
				</Point>
			</Placemark>
			<Placemark>
				<name>Wa (Upper West Region)</name>
				<description>Northern border</description>
				<LookAt>
					<longitude>-1.023194018751092</longitude>
					<latitude>7.946527116882522</latitude>
					<altitude>0</altitude>
					<heading>-2.592262838148782e-09</heading>
					<tilt>0</tilt>
					<range>1128108.30630889</range>
					<gx:altitudeMode>relativeToSeaFloor</gx:altitudeMode>
				</LookAt>
				<styleUrl>#m_ylw-pushpin7</styleUrl>
				<Point>
					<gx:drawOrder>1</gx:drawOrder>
					<coordinates>-2.476894119705608,10.0538603076284,0</coordinates>
				</Point>
			</Placemark>
			<Placemark>
				<name>Nalerigu (North East Region)</name>
				<description>Northern border</description>
				<LookAt>
					<longitude>-1.023194018751092</longitude>
					<latitude>7.946527116882522</latitude>
					<altitude>0</altitude>
					<heading>-2.592262838148782e-09</heading>
					<tilt>0</tilt>
					<range>1128108.30630889</range>
					<gx:altitudeMode>relativeToSeaFloor</gx:altitudeMode>
				</LookAt>
				<styleUrl>#m_ylw-pushpin7</styleUrl>
				<Point>
					<gx:drawOrder>1</gx:drawOrder>
					<coordinates>-0.6883111341613657,10.27978770548302,0</coordinates>
				</Point>
			</Placemark>
			<Placemark>
				<name>Tamale (Northern Region)</name>
				<description>Eastern border</description>
				<LookAt>
					<longitude>-1.023194018751092</longitude>
					<latitude>7.946527116882522</latitude>
					<altitude>0</altitude>
					<heading>-2.592262838148782e-09</heading>
					<tilt>0</tilt>
					<range>1128108.30630889</range>
					<gx:altitudeMode>relativeToSeaFloor</gx:altitudeMode>
				</LookAt>
				<styleUrl>#m_ylw-pushpin7</styleUrl>
				<Point>
					<gx:drawOrder>1</gx:drawOrder>
					<coordinates>-0.8036855452804581,9.41395447635673,0</coordinates>
				</Point>
			</Placemark>
			<Placemark>
				<name>Sunyani (Bono Region)</name>
				<description>Southern border</description>
				<LookAt>
					<longitude>-1.023194018751092</longitude>
					<latitude>7.946527116882522</latitude>
					<altitude>0</altitude>
					<heading>-2.592262838148782e-09</heading>
					<tilt>0</tilt>
					<range>1128108.30630889</range>
					<gx:altitudeMode>relativeToSeaFloor</gx:altitudeMode>
				</LookAt>
				<styleUrl>#m_ylw-pushpin7</styleUrl>
				<Point>
					<gx:drawOrder>1</gx:drawOrder>
					<coordinates>-2.265005016900845,7.31393492834967,0</coordinates>
				</Point>
			</Placemark>
			<Placemark>
				<name>Kintampo (Bono East)</name>
				<description>Southern border</description>
				<LookAt>
					<longitude>-1.023194018751092</longitude>
					<latitude>7.946527116882522</latitude>
					<altitude>0</altitude>
					<heading>-2.592262838148782e-09</heading>
					<tilt>0</tilt>
					<range>1128108.30630889</range>
					<gx:altitudeMode>relativeToSeaFloor</gx:altitudeMode>
				</LookAt>
				<styleUrl>#m_ylw-pushpin7</styleUrl>
				<Point>
					<gx:drawOrder>1</gx:drawOrder>
					<coordinates>-1.008146812342402,7.838453912950907,0</coordinates>
				</Point>
			</Placemark>
			<Placemark>
				<name>Bole (Bole District)</name>
				<LookAt>
					<longitude>-2.485146300024648</longitude>
					<latitude>9.032162500051314</latitude>
					<altitude>0</altitude>
					<heading>-3.89776976213354e-12</heading>
					<tilt>0</tilt>
					<range>1000.000101356908</range>
					<gx:altitudeMode>relativeToSeaFloor</gx:altitudeMode>
				</LookAt>
				<styleUrl>#m_ylw-pushpin7</styleUrl>
				<Point>
					<gx:drawOrder>1</gx:drawOrder>
					<coordinates>-2.485146300024648,9.032162500051314,0</coordinates>
				</Point>
			</Placemark>
			<Placemark>
				<name>Sawla (Sawla-Tuna-Kalba District)</name>
				<LookAt>
					<longitude>-2.413460700608123</longitude>
					<latitude>9.27324049939266</latitude>
					<altitude>0</altitude>
					<heading>-9.803841142476939e-11</heading>
					<tilt>0</tilt>
					<range>4442.32255923192</range>
					<gx:altitudeMode>relativeToSeaFloor</gx:altitudeMode>
				</LookAt>
				<styleUrl>#m_ylw-pushpin7</styleUrl>
				<Point>
					<gx:drawOrder>1</gx:drawOrder>
					<coordinates>-2.413460700608123,9.27324049939266,0</coordinates>
				</Point>
			</Placemark>
			<Placemark>
				<name>Buipe (Central Gonja District)</name>
				<LookAt>
					<longitude>-1.465221699949114</longitude>
					<latitude>8.786599599197308</latitude>
					<altitude>0</altitude>
					<heading>7.791588678998699e-12</heading>
					<tilt>0</tilt>
					<range>4448.28193329955</range>
					<gx:altitudeMode>relativeToSeaFloor</gx:altitudeMode>
				</LookAt>
				<styleUrl>#m_ylw-pushpin7</styleUrl>
				<Point>
					<gx:drawOrder>1</gx:drawOrder>
					<coordinates>-1.465221699949114,8.786599599197308,0</coordinates>
				</Point>
			</Placemark>
			<Placemark>
				<name>Salaga (East Gonja District)</name>
				<LookAt>
					<longitude>-0.5186938002117181</longitude>
					<latitude>8.552529299517575</latitude>
					<altitude>0</altitude>
					<heading>-3.119331488653689e-11</heading>
					<tilt>0</tilt>
					<range>4451.101320514512</range>
					<gx:altitudeMode>relativeToSeaFloor</gx:altitudeMode>
				</LookAt>
				<styleUrl>#m_ylw-pushpin7</styleUrl>
				<Point>
					<gx:drawOrder>1</gx:drawOrder>
					<coordinates>-0.5186938002117181,8.552529299517577,0</coordinates>
				</Point>
			</Placemark>
			<Placemark>
				<name>Kpalbe (North East Gonja District)</name>
				<LookAt>
					<longitude>-0.5553000000483921</longitude>
					<latitude>9.119899999919333</latitude>
					<altitude>0</altitude>
					<heading>-7.519440045024252e-12</heading>
					<tilt>0</tilt>
					<range>1111.096516876655</range>
					<gx:altitudeMode>relativeToSeaFloor</gx:altitudeMode>
				</LookAt>
				<styleUrl>#m_ylw-pushpin7</styleUrl>
				<Point>
					<gx:drawOrder>1</gx:drawOrder>
					<coordinates>-0.5553000000483921,9.119899999919335,0</coordinates>
				</Point>
			</Placemark>
			<Placemark>
				<name>Daboya (North Gonja District)</name>
				<LookAt>
					<longitude>-1.387929199932142</longitude>
					<latitude>9.528448800251455</latitude>
					<altitude>0</altitude>
					<heading>1.146808625801949e-11</heading>
					<tilt>0</tilt>
					<range>2219.580303779311</range>
					<gx:altitudeMode>relativeToSeaFloor</gx:altitudeMode>
				</LookAt>
				<styleUrl>#m_ylw-pushpin7</styleUrl>
				<Point>
					<gx:drawOrder>1</gx:drawOrder>
					<coordinates>-1.388188545480868,9.528383031311947,0</coordinates>
				</Point>
			</Placemark>
		</Folder>
	</Folder>
</Document>
</kml>
