# Supplementary material for: Trend of measles-rubella vaccination coverage and impact on measles epidemiology in the Savannah Region, Ghana; 2018–2022: A secondary data analysis
Source: Vaccine. 2024 Mar 19;42(8):1910–7. doi: 10.1016/j.vaccine.2024.02.024 (PMC11080765; doi:10.1016/j.vaccine.2024.02.024)
Supplement: Supplementary data 4 [file mmc4.csv]

Year	MR1 doses administered (% coverage)	MR2 doses administered (% coverage)	MSC (/1,000,000)	MCC (/1,000,000)
2018	4312	3541	34	0
2019	3821	3387	0	0
2020	4487	4073	71	0
2021	4462	3581	0	0
2022	4392	3597	125	17
