# Supplementary material for: Trend of measles-rubella vaccination coverage and impact on measles epidemiology in the Savannah Region, Ghana; 2018–2022: A secondary data analysis
Source: Vaccine. 2024 Mar 19;42(8):1910–7. doi: 10.1016/j.vaccine.2024.02.024 (PMC11080765; doi:10.1016/j.vaccine.2024.02.024)
Supplement: Supplementary data 7 [file mmc7.csv]

Year	MR1		MR2		MSC (/1,000,000)	MCC (/1,000,000)
	Doses administered	Coverage (%)	Doses administered	Coverage (%)
2018	23531	106.3	19577	92.9	42	4
2019	23895	109.5	20808	98.9	68	0
2020	24994	96.9	21372	85.2	38	2
2021	25319	95.1	19643	75.2	60	0
2022	24138	88	19440	72.9	190	94
