# Supplementary material for: Trend of measles-rubella vaccination coverage and impact on measles epidemiology in the Savannah Region, Ghana; 2018–2022: A secondary data analysis
Source: Vaccine. 2024 Mar 19;42(8):1910–7. doi: 10.1016/j.vaccine.2024.02.024 (PMC11080765; doi:10.1016/j.vaccine.2024.02.024)
Supplement: Supplementary data 8 [file mmc8.csv]

Year	MR1 doses administered (% coverage)	MR2 doses administered (% coverage)	MSC (/1,000,000)	MCC (/1,000,000)
2018	4762	3974	42	20
2019	5260	4917	41	0
2020	5299	4789	30	10
2021	5273	4354	27	0
2022	4724	3728	35	17
